# Supplementary material for: Integrative transcriptomic and physiological assessment of nanoencapsulated carvacrol and thymol oil as an antioxidant in thermal-stressed white shrimp (Litopenaeus vannamei)
Source: Vet Res Commun. 2026 Jan 22;50(2):126. doi: 10.1007/s11259-025-11042-x (PMC12827402; doi:10.1007/s11259-025-11042-x)
Supplement: Supplementary file 1 — (CSV. 1.87KB) [file 11259_2025_11042_MOESM1_ESM.csv]

seq_query	exp	seqid	genesymbol	name
TRINITY_DN10126_c0_g1	Up	tr|A0A3R7Q3G7|A0A3R7Q3G7_PENVA	Trs20	Trafficking protein particle complex subunit 2 OS=Penaeus vannamei OX=6689 GN=C7M84_021425 PE=3 SV=1
TRINITY_DN1063_c0_g1	Up	tr|A0A423TX68|A0A423TX68_PENVA	LOC113823668	Uncharacterized protein OS=Penaeus vannamei OX=6689 GN=C7M84_000180 PE=4 SV=1
TRINITY_DN1063_c0_g1	Up	tr|A0A423TX68|A0A423TX68_PENVA	LOC113823668	Uncharacterized protein OS=Penaeus vannamei OX=6689 GN=C7M84_000180 PE=4 SV=1
TRINITY_DN114_c0_g1	Up	tr|A0A3R7MKN9|A0A3R7MKN9_PENVA	NA	Putative acidic repeat-containing protein-like OS=Penaeus vannamei OX=6689 GN=C7M84_002002 PE=4 SV=1
TRINITY_DN126785_c1_g1	Up	tr|Q2TTG1|Q2TTG1_PENVA	NA	Chitinase (Fragment) OS=Penaeus vannamei OX=6689 PE=2 SV=1
TRINITY_DN13717_c1_g1	Up	tr|E9LXE6|E9LXE6_PENVA	NA	C-type lectin-1 OS=Penaeus vannamei OX=6689 PE=2 SV=1
TRINITY_DN165946_c0_g1	Up	tr|A0A3R7PUZ2|A0A3R7PUZ2_PENVA	NA	Hemocyanin OS=Penaeus vannamei OX=6689 GN=C7M84_003479 PE=4 SV=1
TRINITY_DN18313_c0_g1_i4	Up	tr|A0A423SA18|A0A423SA18_PENVA	NA	Polysialoglycoprotein OS=Penaeus vannamei OX=6689 GN=C7M84_021260 PE=3 SV=1
TRINITY_DN2285_C0_G1	Up	NA	NA	NA
TRINITY_DN243271_c0_g1	Up	tr|A0A2U7PQN0|A0A2U7PQN0_PENVA	COI	Cytochrome c oxidase subunit 1 (Fragment) OS=Penaeus vannamei OX=6689 GN=COI PE=3 SV=1
TRINITY_DN2713_c1_g1	Up	tr|A0A3R7SMC9|A0A3R7SMC9_PENVA	LOC113818036	Sulfatase N-terminal domain-containing protein OS=Penaeus vannamei OX=6689 GN=C7M84_014903 PE=3 SV=1
TRINITY_DN50391_c0_g1	Up	tr|A0A423SBL6|A0A423SBL6_PENVA	NA	Putative glycine receptor subunit alpha-2 OS=Penaeus vannamei OX=6689 GN=C7M84_020608 PE=4 SV=1
TRINITY_DN51877_c0_g1	Up	tr|A0A423SM42|A0A423SM42_PENVA	LOC113820256	Putative arylsulfatase D-like OS=Penaeus vannamei OX=6689 GN=C7M84_016689 PE=3 SV=1
TRINITY_DN86211_c0_g1	Up	tr|A0A3R7QLY1|A0A3R7QLY1_PENVA	LOC113811921	Chitinase OS=Penaeus vannamei OX=6689 GN=C7M84_010049 PE=4 SV=1
