# Supplementary material for: Integrative transcriptomic and physiological assessment of nanoencapsulated carvacrol and thymol oil as an antioxidant in thermal-stressed white shrimp (Litopenaeus vannamei)
Source: Vet Res Commun. 2026 Jan 22;50(2):126. doi: 10.1007/s11259-025-11042-x (PMC12827402; doi:10.1007/s11259-025-11042-x)
Supplement: Supplementary file 2 — (CSV. 8.04 KB) [file 11259_2025_11042_MOESM2_ESM.csv]

seq_query	exp	seqid	genesymbol	name
TRINITY_DN10126_c0_g1	Up	tr|A0A3R7Q3G7|A0A3R7Q3G7_PENVA	Trs20	Trafficking protein particle complex subunit 2 OS=Penaeus vannamei OX=6689 GN=C7M84_021425 PE=3 SV=1
TRINITY_DN10556_c0_g1	Up	tr|A0A3R7PRF0|A0A3R7PRF0_PENVA	LOC113807955	Pacifastin heavy chain (Fragment) OS=Penaeus vannamei OX=6689 GN=C7M84_006789 PE=4 SV=1
TRINITY_DN1063_c0_g1	Up	tr|A0A423TX68|A0A423TX68_PENVA	LOC113823668	Uncharacterized protein OS=Penaeus vannamei OX=6689 GN=C7M84_000180 PE=4 SV=1
TRINITY_DN1063_c0_g1	Up	tr|A0A423TX68|A0A423TX68_PENVA	LOC113823668	Uncharacterized protein OS=Penaeus vannamei OX=6689 GN=C7M84_000180 PE=4 SV=1
TRINITY_DN114_c0_g1	Up	tr|A0A3R7MKN9|A0A3R7MKN9_PENVA	LOC113824434	Putative acidic repeat-containing protein-like OS=Penaeus vannamei OX=6689 GN=C7M84_002002 PE=4 SV=1
TRINITY_DN126198_c0_g1	Up	tr|A0A423STZ9|A0A423STZ9_PENVA	NA	Putative cytosolic non-specific dipeptidase OS=Penaeus vannamei OX=6689 GN=C7M84_014208 PE=3 SV=1
TRINITY_DN126785_c1_g1	Up	tr|Q2TTG1|Q2TTG1_PENVA	NA	Chitinase (Fragment) OS=Penaeus vannamei OX=6689 PE=2 SV=1
TRINITY_DN131012_c0_g1	Up	tr|A0A423SYY8|A0A423SYY8_PENVA	NA	Long-chain-fatty-acid--CoA ligase OS=Penaeus vannamei OX=6689 GN=C7M84_012283 PE=3 SV=1
TRINITY_DN1353_c0_g1	Up	tr|A0A423UBD4|A0A423UBD4_PENVA	LOC113828571	Sodium/glucose cotransporter 4 OS=Penaeus vannamei OX=6689 GN=C7M84_022026 PE=3 SV=1
TRINITY_DN135707_C0_G1	Up	NA		NA
TRINITY_DN13717_c1_g1	Up	tr|E9LXE6|E9LXE6_PENVA	NA	C-type lectin-1 OS=Penaeus vannamei OX=6689 PE=2 SV=1
TRINITY_DN146_c3_g1	Up	tr|A0A3R7PWA8|A0A3R7PWA8_PENVA	NA	Putative homeodomain-interacting protein kinase 2 isoform X2 (Fragment) OS=Penaeus vannamei OX=6689 GN=C7M84_022126 PE=3 SV=1
TRINITY_DN166771_c2_g1	Up	tr|A0A423TCD8|A0A423TCD8_PENVA	NA	Uncharacterized protein OS=Penaeus vannamei OX=6689 GN=C7M84_007411 PE=4 SV=1
TRINITY_DN17690_c0_g1	Up	tr|A0A423U4G9|A0A423U4G9_PENVA	NA	Uncharacterized protein OS=Penaeus vannamei OX=6689 GN=C7M84_023234 PE=4 SV=1
TRINITY_DN17690_c0_g1	Up	tr|A0A423S9V4|A0A423S9V4_PENVA	Hmt4-20	Uncharacterized protein OS=Penaeus vannamei OX=6689 GN=C7M84_021241 PE=4 SV=1
TRINITY_DN206651_c0_g1	Up	tr|A0A423TI79|A0A423TI79_PENVA	LOC113806017	Putative mucin-5AC OS=Penaeus vannamei OX=6689 GN=C7M84_005233 PE=4 SV=1
TRINITY_DN243271_c0_g1	Up	tr|A0A2U7PQN0|A0A2U7PQN0_PENVA	COI	Cytochrome c oxidase subunit 1 (Fragment) OS=Penaeus vannamei OX=6689 GN=COI PE=3 SV=1
TRINITY_DN2261_C0_G1	Up	NA	NA	NA
TRINITY_DN2285_C0_G1	Up	NA	NA	NA
TRINITY_DN243271_C0_G1	Up	NA	NA	NA
TRINITY_DN2447_c0_g15	Up	tr|A0A3R7STV2|A0A3R7STV2_PENVA	NA	Protein-L-isoaspartate O-methyltransferase (Fragment) OS=Penaeus vannamei OX=6689 GN=C7M84_006611 PE=4 SV=1
TRINITY_DN2713_c1_g1	Up	tr|A0A3R7SMC9|A0A3R7SMC9_PENVA	LOC113818036	Sulfatase N-terminal domain-containing protein OS=Penaeus vannamei OX=6689 GN=C7M84_014903 PE=3 SV=1
TRINITY_DN39807_c0_g1	Up	tr|A0A423U8Z9|A0A423U8Z9_PENVA	LOC113826639	Gustatory receptor OS=Penaeus vannamei OX=6689 GN=C7M84_020694 PE=4 SV=1
TRINITY_DN48707_c0_g2	Up	tr|A0A3R7LV71|A0A3R7LV71_PENVA	NA	Uncharacterized protein OS=Penaeus vannamei OX=6689 GN=C7M84_018101 PE=4 SV=1
TRINITY_DN48972_c0_g1	Up	tr|A0A423SI78|A0A423SI78_PENVA	NA	Uncharacterized protein OS=Penaeus vannamei OX=6689 GN=C7M84_018102 PE=4 SV=1
TRINITY_DN50391_c0_g1	Up	tr|A0A423SBL6|A0A423SBL6_PENVA	NA	Putative glycine receptor subunit alpha-2 OS=Penaeus vannamei OX=6689 GN=C7M84_020608 PE=4 SV=1
TRINITY_DN51877_c0_g1	Up	tr|A0A423SM42|A0A423SM42_PENVA	LOC113820256	Putative arylsulfatase D-like OS=Penaeus vannamei OX=6689 GN=C7M84_016689 PE=3 SV=1
TRINITY_DN53673_c0_g1	Up	tr|A0A3R7PER1|A0A3R7PER1_PENVA	NA	Bip OS=Penaeus vannamei OX=6689 GN=C7M84_013055 PE=3 SV=1
TRINITY_DN989_c0_g1	Up	tr|A0A3R7PML3|A0A3R7PML3_PENVA	LOC113812240	methylenetetrahydrofolate reductase (NADPH) OS=Penaeus vannamei OX=6689 GN=C7M84_010294 PE=3 SV=1
TRINITY_DN989_c1_g1	Up	tr|A0A423TT22|A0A423TT22_PENVA	NA	Uncharacterized protein OS=Penaeus vannamei OX=6689 GN=C7M84_001679 PE=4 SV=1
TRINITY_DN989_C2_G1	Up	NA	NA	NA
TRINITY_DN1043_c2_g1	Down	tr|A0A3R7NRE6|A0A3R7NRE6_PENVA	LOC113821379	Putative UDP-glucuronosyltransferase-like OS=Penaeus vannamei OX=6689 GN=C7M84_017391 PE=4 SV=1
TRINITY_DN125_c0_g1	Down	tr|A0A423TAW0|A0A423TAW0_PENVA	LOC113813585	Metalloendopeptidase OS=Penaeus vannamei OX=6689 GN=C7M84_007955 PE=4 SV=1
TRINITY_DN1254_c0_g1	Down	tr|A0A423U672|A0A423U672_PENVA	NA	Beta'-coat protein OS=Penaeus vannamei OX=6689 GN=C7M84_022619 PE=3 SV=1
TRINITY_DN126638_c0_g1	Down	tr|A0A3R7QLT7|A0A3R7QLT7_PENVA	NA	Protein containing Polysaccharide lyase family 8
TRINITY_DN12830_c2_g1	Down	tr|A0A423T7T6|A0A423T7T6_PENVA	NA	Putative zinc finger SWIM domain-containing protein 8 OS=Penaeus vannamei OX=6689 GN=C7M84_009105 PE=4 SV=1
TRINITY_DN1302_c0_g1	Down	tr|A0A423TZJ9|A0A423TZJ9_PENVA	RpL27	Large ribosomal subunit protein eL27 OS=Penaeus vannamei OX=6689 GN=C7M84_024997 PE=3 SV=1
TRINITY_DN13137_C0_G1	Down	NA	NA	NA
TRINITY_DN14753_c0_g1	Down	tr|A0A3R7M2X6|A0A3R7M2X6_PENVA	LOC113819684	Protein Wnt OS=Penaeus vannamei OX=6689 GN=C7M84_016207 PE=3 SV=1
TRINITY_DN15974_c0_g2	Down	tr|A0A423TU01|A0A423TU01_PENVA	NA	Senescence-associated protein OS=Penaeus vannamei OX=6689 GN=C7M84_001330 PE=4 SV=1
TRINITY_DN17669_c0_g1	Down	tr|A0A423TFJ8|A0A423TFJ8_PENVA	NA	Putative beta
TRINITY_DN1866_c2_g2	Down	tr|A0A423TU00|A0A423TU00_PENVA	NA	Uncharacterized protein OS=Penaeus vannamei OX=6689 GN=C7M84_001333 PE=4 SV=1
TRINITY_DN1968_c0_g1	Down	tr|A0A3R7SGW0|A0A3R7SGW0_PENVA	NA	Uncharacterized protein OS=Penaeus vannamei OX=6689 GN=C7M84_021720 PE=4 SV=1
TRINITY_DN20874_c0_g1	Down	tr|A0A3R7Q1K3|A0A3R7Q1K3_PENVA	NA	Glycine receptor subunit alpha-2 (Fragment) OS=Penaeus vannamei OX=6689 GN=C7M84_023220 PE=4 SV=1
TRINITY_DN212_c3_g1	Down	tr|A0A3R7QQ39|A0A3R7QQ39_PENVA	LOC113808331	JHE-like carboxylesterase 1 OS=Penaeus vannamei OX=6689 GN=C7M84_007118 PE=4 SV=1
TRINITY_DN21323_c0_g1	Down	tr|A0A3R7MKC1|A0A3R7MKC1_PENVA	NA	Senescence-associated protein OS=Penaeus vannamei OX=6689 GN=C7M84_018104 PE=4 SV=1
TRINITY_DN21833_c0_g1	Down	tr|A0A423THU5|A0A423THU5_PENVA	NA	Putative fibrocystin-L-like OS=Penaeus vannamei OX=6689 GN=C7M84_005366 PE=4 SV=1
TRINITY_DN23440_c0_g1	Down	tr|A0A423SGQ0|A0A423SGQ0_PENVA	NA	Hemocyanin subunit L3 OS=Penaeus vannamei OX=6689 GN=C7M84_018730 PE=3 SV=1
TRINITY_DN24657_c0_g1	Down	tr|A0A3R7PMU9|A0A3R7PMU9_PENVA	LOC113811913	Chitin-binding type-2 domain-containing protein OS=Penaeus vannamei OX=6689 GN=C7M84_010041 PE=4 SV=1
TRINITY_DN287_c2_g1	Down	tr|A0A3R7PV73|A0A3R7PV73_PENVA	LOC113803648	Uncharacterized protein OS=Penaeus vannamei OX=6689 GN=C7M84_003285 PE=4 SV=1
TRINITY_DN301_c2_g1	Down	tr|A0A3R7PX33|A0A3R7PX33_PENVA	LOC113825455	Cytochrome P450 OS=Penaeus vannamei OX=6689 GN=C7M84_019969 PE=3 SV=1
TRINITY_DN301_c3_g1	Down	tr|A0A3R7PX33|A0A3R7PX33_PENVA	LOC113825455	Cytochrome P450 OS=Penaeus vannamei OX=6689 GN=C7M84_019969 PE=3 SV=1
TRINITY_DN35_c0_g1	Down	tr|A0A423SWX0|A0A423SWX0_PENVA	NA	Thrombospondin OS=Penaeus vannamei OX=6689 GN=C7M84_013141 PE=4 SV=1
TRINITY_DN38055_c0_g1	Down	tr|A0A423TU01|A0A423TU01_PENVA	NA	Senescence-associated protein OS=Penaeus vannamei OX=6689 GN=C7M84_001330 PE=4 SV=1
TRINITY_DN3999_c0_g1	Down	tr|A0A423SZX1|A0A423SZX1_PENVA	LOC113814383	Cytochrome P450 OS=Penaeus vannamei OX=6689 GN=C7M84_012028 PE=3 SV=1
TRINITY_DN4499_c1_g1	Down	tr|A0A3R7PIC1|A0A3R7PIC1_PENVA	LOC113810220	Uncharacterized protein OS=Penaeus vannamei OX=6689 GN=C7M84_008705 PE=3 SV=1
TRINITY_DN4603_c0_g1	Down	tr|A0A3R7MDU6|A0A3R7MDU6_PENVA	LOC113815550	UDP-glucuronosyltransferase 2C1 OS=Penaeus vannamei OX=6689 GN=C7M84_001310 PE=3 SV=1
TRINITY_DN4603_c0_g1	Down	tr|A0A3R7MDU6|A0A3R7MDU6_PENVA	LOC113815550	UDP-glucuronosyltransferase 2C1 OS=Penaeus vannamei OX=6689 GN=C7M84_001310 PE=3 SV=1
TRINITY_DN49404_c0_g1	Down	tr|A0A3R7MJP2|A0A3R7MJP2_PENVA	NA	Uncharacterized protein OS=Penaeus vannamei OX=6689 GN=C7M84_023298 PE=4 SV=1
TRINITY_DN54679_c0_g1	Down	tr|A0A3R7Q373|A0A3R7Q373_PENVA	LOC113817634	Glutathione S-transferase OS=Penaeus vannamei OX=6689 GN=C7M84_014564 PE=4 SV=1
TRINITY_DN7852_c0_g1	Down	tr|A0A3R7PAA3|A0A3R7PAA3_PENVA	LOC113815583	UDP-glycosyltransferases domain-containing protein OS=Penaeus vannamei OX=6689 GN=C7M84_001311 PE=3 SV=1
